# Supplementary material for: Cadmium Is Accumulated as Electron-Dense Nanoparticles, Not Bound to Glutathione (GSH), Phytochelatins or Metallothioneins, and Extruded to the Culture Medium with GSH in the Marine Alga Ulva compressa
Source: Int J Mol Sci. 2026 Jun 22;27(12):5608. doi: 10.3390/ijms27125608 (PMC13300706; doi:10.3390/ijms27125608)
Supplement: Supplementary file 1 [file ijms-27-05608-s001.zip]

Archive with 1 entries (1 files):
- ijms-4328196-supplementary.pdf
